# Supplementary material for: Liberica Coffee (Coffea liberica): A Bibliometric Analysis and Targeted Review of Physical, Bioactive, and Sensory Characteristics
Source: Molecules. 2026 May 2;31(9):1518. doi: 10.3390/molecules31091518 (PMC13164717; doi:10.3390/molecules31091518)
Supplement: Supplementary file 1 [file molecules-31-01518-s001.zip]

Archive with 1 entries (1 files):
- molecules-4229736-supplementary.pdf
